# Supplementary material for: Time-Course Transcriptomic Analysis of Early Host Responses to Oral SfMNPV Challenge in Spodoptera frugiperda Larval Midgut
Source: Insects. 2026 Apr 8;17(4):401. doi: 10.3390/insects17040401 (PMC13116445; doi:10.3390/insects17040401)
Supplement: Supplementary file 1 [file insects-17-00401-s001.zip]

Archive with 4 entries (4 files):
- Figure S1. Quantitative real-time PCR validation..png
- Table S1. Primer sequences of quantitative real-time PCR.xlsx
- Table S2. Quality analysis of sequencing data.xlsx
- Table S3. Summary of clean reads mapped to the reference genome.xlsx
