# Supplementary material for: Time-Course Transcriptomic Analysis of Early Host Responses to Oral SfMNPV Challenge in Spodoptera frugiperda Larval Midgut
Source: Insects. 2026 Apr 8;17(4):401. doi: 10.3390/insects17040401 (PMC13116445; doi:10.3390/insects17040401)
Supplement: Supplementary file 1 [file insects-17-00401-s001.zip › Table S1. Primer sequences of quantitative real-time PCR.xlsx]

## Sheet: Sheet1
Table S1. All primers for qPCR
Gene ID	Gene name	Forward primer	Reverse primer
gene-LOC118278006	endochitinase	CGTTCACTCTGTCAGCTGGT	GTAAGGAGCTGGGTCACCAC
gene-LOC118268344	peritrophin-1	GAGATGAGTTGCCCTGACGG	TCCTCTAATGCCTCCCCAGG
gene-LOC118273019	collagen alpha-2(IV) chain	GGCTACCGGGTACAGTAGGA	AGTTCCATCGAAGCCTGGTG
gene-LOC118265117	nidogen	CAGTGTTGTGTGAAGCGTGG	GTAGAACTGGTCGCGCGTTA
gene-LOC118266209	multidrug resistance protein homolog 49	CACTGCATTTGTGGAACGCA	TTTCCCACCACCGAAGATCG
gene-LOC118268791	superoxide dismutase	GGAAACGCGACGTCTTTGAC	AGCTAGCAGCATTCCAAGGG
gene-LOC126911199	endonuclease G, mitochondrial	TAAGGTGGTCGTAGGGGAGG	TCCGGTGGTACCATGAAAGC
gene-LOC118272795	programmed cell death protein 5	GACGGGCCAGGTTCGTAATA	GCTGCCCTCCTTCTGTCAAA
gene-LOC118279579	ribosomal protein L13	GCCTTAACCCTGCTTTTGCTAG	GCTTCGCCCTTCAATACCTTC
