# Supplementary material for: Time-Course Transcriptomic Analysis of Early Host Responses to Oral SfMNPV Challenge in Spodoptera frugiperda Larval Midgut
Source: Insects. 2026 Apr 8;17(4):401. doi: 10.3390/insects17040401 (PMC13116445; doi:10.3390/insects17040401)
Supplement: Supplementary file 1 [file insects-17-00401-s001.zip › Table S2. Quality analysis of sequencing data.xlsx]

## Sheet: Sheet1
Table S2. Quality analysis of sequencing data
Sample	Raw reads	Raw bases	Clean reads	Clean bases	Error rate(%)	Q20(%)	Q30(%)	GC content(%)
CK1h1	54493436	8228508836	54164494	8142400727	0.0119	99.23	96.11	48.91
CK1h2	44908270	6781148770	44643618	6709153706	0.0119	99.2	95.95	48.34
CK1h3	48229642	7282675942	47949768	7209819514	0.0119	99.22	95.98	48.34
V1h1	42064802	6351785102	41818276	6283561747	0.012	99.16	95.75	50.2
V1h2	43614180	6585741180	43327120	6508601569	0.0121	99.15	95.67	49.07
V1h3	45739502	6906664802	45434790	6829350426	0.012	99.17	95.8	48.19
CK12h1	45121034	6813276134	44879266	6746680218	0.0119	99.22	95.96	48.35
CK12h2	43511630	6570256130	43274824	6495489282	0.0118	99.25	96.17	48.22
CK12h3	44510392	6721069192	44277180	6654438369	0.0119	99.24	96.06	47.64
V12h1	43775496	6610099896	43504268	6541473788	0.012	99.19	95.89	49.63
V12h2	41022060	6194331060	40741946	6125805029	0.0121	99.13	95.54	48.92
V12h3	44841704	6771097304	44532454	6691843523	0.0121	99.14	95.62	49.42
CK24h1	50064056	7559672456	49766050	7468624548	0.0118	99.25	96.22	48.1
CK24h2	50923340	7689424340	50645526	7585291363	0.0118	99.27	96.27	47.99
CK24h3	50506794	7626525894	50216100	7540285571	0.0119	99.23	96.11	48.97
V24h1	46306974	6992353074	46024770	6910529151	0.0121	99.12	95.57	50.9
V24h2	41325022	6240078322	41025220	6166481431	0.0121	99.14	95.65	50.07
V24h3	40360494	6094434594	40106832	6028247960	0.012	99.17	95.78	49.68
