# Supplementary material for: Time-Course Transcriptomic Analysis of Early Host Responses to Oral SfMNPV Challenge in Spodoptera frugiperda Larval Midgut
Source: Insects. 2026 Apr 8;17(4):401. doi: 10.3390/insects17040401 (PMC13116445; doi:10.3390/insects17040401)
Supplement: Supplementary file 1 [file insects-17-00401-s001.zip › Table S3. Summary of clean reads mapped to the reference genome.xlsx]

## Sheet: Sheet1
Table S3. Summary of clean reads mapped to the reference genome
Sample	Total reads	Total S. frugiperda genome mapped reads	Total SfMNPV genome mapped reads
CK1h1	54164494	46914746
CK1h2	44643618	38185891
CK1h3	47949768	41136693
V1h1	41818276	36262705	0
V1h2	43327120	37366420	1
V1h3	45434790	38852160	0
CK12h1	44879266	38390477
CK12h2	43274824	37081447
CK12h3	44277180	37533850
V12h1	43504268	37682567	637
V12h2	40741946	35109140	76
V12h3	44532454	38529702	10
CK24h1	49766050	42305160
CK24h2	50645526	42948889
CK24h3	50216100	43036143
V24h1	46024770	40043029	75
V24h2	41025220	35551881	384
V24h3	40106832	34581267	620
